# Supplementary material for: GenomicLayers: sequence-based simulation of epi-genomes
Source: BMC Bioinformatics. 2025 Aug 4;26:205. doi: 10.1186/s12859-025-06224-y (PMC12323044; doi:10.1186/s12859-025-06224-y)
Supplement: Supplementary file 3 — Supplementary Material 3. An R script prototype of the hg38 full human genome model. [file 12859_2025_6224_MOESM3_ESM.r]

# Gerrard 2025
# Supplemental file 
# R script to demonstrate GenomicLayers on human genome.

outputDir <- "C:/Temp/GL_sims/hg38_reprog/"  # edit this as appropriate.
library(BSgenome.Hsapiens.UCSC.hg38)
genome <- BSgenome.Hsapiens.UCSC.hg38
sequences_to_keep <- paste0("chr", c(1:22, "X", "Y"))


library(GenomicRanges)
library(GenomicLayers)


# model of early developmental pioneers or re-programming
#  KLF4, SOX2 Oct4, c_myc

effectRange <- 50000     # initial value to be used for the statewidth parameter for the activating binding factors. 

#KLF4
#  https://pmc.ncbi.nlm.nih.gov/articles/PMC4005678/
#    Mixed sites?  Or collection of three partial sites?#
#  GCCAMGCCTC
#  GGCGTG
# also methylation status may be important. 
# fixed = "subject" to only allow ambiguity in the pattern
bf_KLF4 <- createBindingFactor.DNA_consensus(
  name = "bf_KLF4",
  patternString = "GCCAMGCCTC",
  fixed="subject",
  mod.layers = "tf_active",
  mod.marks = 1, stateWidth=effectRange
)

# SOX2
#https://journals.biologists.com/dev/article/149/14/dev200547/276045/SOX2-transcription-factor-binding-and-function
# Whereas SOX2 primarily targets a canonical SOX motif [(A/T)TTGT] at
# nucleosome-depleted DNA regions, SOX2 targets a degenerated core motif [(A/T)TTNT] 
# at nucleosome-enriched DNA regions. 
# fixed = "subject" to only allow ambiguity in the pattern
bf_SOX2 <- createBindingFactor.DNA_consensus(
  name = "bf_SOX2",
  patternString = "WTTGT",
  fixed="subject",
  mod.layers = "tf_active",
  mod.marks = 1, stateWidth=effectRange
)


#Oct4
#https://www.sciencedirect.com/science/article/pii/S1874939913001429
# ATGCAAAT
bf_OCT4 <- createBindingFactor.DNA_consensus(
  name = "bf_OCT4",
  patternString = "ATGCAAAT",
  mod.layers = "tf_active",
  mod.marks = 1, stateWidth=effectRange
)


# c-myc
#https://www.pnas.org/doi/epdf/10.1073/pnas.88.14.6162
# https://doi.org/10.1073/pnas.88.14.6162
# CACGTG
bf_MYC <- createBindingFactor.DNA_consensus(
  name = "bf_MYC",
  patternString = "CACGTG",
  mod.layers = "tf_active",
  mod.marks = 1, stateWidth=effectRange
)


# let's add a generic repressor of CpGs
# requires that tf_active is in state 0
# forRegExp and revRegExp are the same here becase CG is a palindrome
bf_repressor <- createBindingFactor.DNA_regexp("bf_repressor", 
                                    forRegExp="(CG.{0,20}){4}CG", 
                                    revRegExp="(CG.{0,20}){4}CG", 
                                    profile.layers = "tf_active",
                                    profile.marks = 0,
                                    mod.layers = "repressed", 
                                    mod.marks=1, stateWidth=200)


# and a spreader
# this will use a function to determine direction and distance of spreading
upDownFuncRnorm <- function(n, offset.mean, offset.sd)  {
  y <- round(rnorm(n, mean=offset.mean, sd=offset.sd))
  z <- sample(c(1, -1), length(y), replace=T)  # random vector of 1,-1  to negate half the values
  
  return(round(y*z))
}
# this is the spreader, which takes the above function as a parameter. 
bf.RepSpread <-  createBindingFactor.layer_region("bf.RepSpread", type="layer_region", 
                                                     patternLength = 20, 
                                                     profile.layers = c("repressed", "tf_active"),
                                                     stateWidth=effectRange, profile.marks = c(1,0), 
                                                     mod.layers = "repressed", mod.marks = 1, offset = 300,
                                                     offset.method=upDownFuncRnorm, 
                                                     offset.params=list(offset.mean=300, offset.sd=30))

# the spreader won't check if the place it spreads to is also "active", 
# therefore need a cleaner to remove any repression from active sites.
bf.cleaner <- createBindingFactor.layer_region("bf.cleaner", type="layer_region", 
                                               patternLength = 1, 
                                               profile.layers = c("repressed", "tf_active"),
                                               stateWidth=effectRange, profile.marks = c(1,1), 
                                               mod.layers = "repressed", mod.marks = 0)


# compile into a list and specify abundances. 

bfSet <- list(bf_KLF4=bf_KLF4,  bf_SOX2=bf_SOX2, bf_OCT4=bf_OCT4, bf_MYC=bf_MYC, bf_repressor=bf_repressor, bf.RepSpread=bf.RepSpread, bf.cleaner=bf.cleaner)
bfSet_RepOnly <- list(bf_repressor=bf_repressor, bf.RepSpread=bf.RepSpread)


abundVals <- rep(500, length(bfSet))
abundVals <- rep(5000, length(bfSet))  # whole genome
names(abundVals) <- names(bfSet)
abundVals["bf_repressor"] <- 20000
abundVals["bf.RepSpread"] <- 20000
abundVals["bf.cleaner"] <- 1e10   # very high so that all valid sites are corrected.

# Load genome data
#library(BSgenome.Hsapiens.UCSC.hg38)
#genome <- BSgenome.Hsapiens.UCSC.hg38
sequences_to_keep <- "chr19"  # Focus on chromosome 19
sequences_to_keep <- paste0("chr", c(1:22, "X", "Y"))
nucGenome <- keepBSgenomeSequences(genome, sequences_to_keep)


# set up a LayerSet on the genome :  a list with link to genome and GRanges objects to store position information
layerFullGenome <- createLayerSet.BSgenome(genome=nucGenome, 
                                           layer.names=c("tf_active",  "repressed"), n.layers=3)

# this commented code could be useful to check if the binding factors can find sites on the genome.
#matchBindingFactor.BSgenome(layerSet = layerFullGenome, bindingFactor = bf_MYC)
#matchBindingFactor.BSgenome(layerSet = layerFullGenome, bindingFactor = bf_repressor)

# generate the cache of potential hits for DNA-binding factors.
# this is not essential as runLayerBinding will do it if not alredy done.
# However, setting up a layerSet WITH a cache speeds up repeated uses of the same set of BFs. 
# this object can saved and loaded from disk to save time in future runs IF the same DNA-binding patterns are being used. 
# If the DNA binding BF patterns are altered, then the cache needs to be regenerated.
system.time(
layerFullGenome <- generateHitsCache(layerList=layerFullGenome, factorSet = bfSet, cache.layers = "LAYER.0")
)


cycles <- 10    # increase as required.
newLayerGenome <- layerFullGenome
for(i in 1:cycles)  {
  print(paste("Statewidth:", thisStateWidth, "Cycle:", i))
  newLayerGenome <- runLayerBinding.BSgenome(layerList=newLayerGenome, factorSet=bfSet, bf.abundances= abundVals, collect.stats = T) 
  
  # to compare the layerSet state with validation data each cycle (e.g. a list of TSS),
  # do that here. 
}
outFile <- paste0(outputDir,"hg38_reprog_layerFullGenome.",  thisStateWidth, ".Rdata")
# save(layerFullGenome, file=outFile)     # to save the final layerSet state AND the caches AND the history

# to save just the history table
outFile <- paste0(outputDir, thisStateWidth, ".history.tsv")
write.table(newLayerGenome$history, file=outFile, sep="\t", quote=F, row.names=F, col.names =T)

# # if you wish to cycle through different values of statewidth, this can be done without re-generating the layerset or the cache. 
# for(thisStateWidth in rev(c(200, 1000, 3000, 10000, 20000, 50000))) {
#   
#   bfSet$bf_KLF4$mods$tf_active$stateWidth <- thisStateWidth
#   bfSet$bf_SOX2$mods$tf_active$stateWidth <- thisStateWidth
#   bfSet$bf_OCT4$mods$tf_active$stateWidth <- thisStateWidth
#   bfSet$bf_MYC$mods$tf_active$stateWidth <- thisStateWidth
# }  # end of one statewidth loop
